# Supplementary material for: The Role of Intestinal Cytochrome P450s in Vitamin D Metabolism
Source: Biomolecules. 2024 Jun 17;14(6):717. doi: 10.3390/biom14060717 (PMC11201832; doi:10.3390/biom14060717)
Supplement: Supplementary file 1 [file biomolecules-14-00717-s001.zip]

Archive with 1 entries (1 files):
- biomolecules-(Supplement for publish).pdf
